# Supplementary material for: Accuracy of the Resting Energy Expenditure Estimation Equations for Healthy Women
Source: Nutrients. 2021 Jan 24;13(2):345. doi: 10.3390/nu13020345 (PMC7912292; doi:10.3390/nu13020345)
Supplement: Supplementary file 1 [file nutrients-13-00345-s001.zip]

Archive with 26 entries (26 files):
- Figure S1. Harris-Benedict.png
- __MACOSX/._Figure S1. Harris-Benedict.png
- Figure S2. Harris-Benedict (Roza).png
- __MACOSX/._Figure S2. Harris-Benedict (Roza).png
- Figure S3. Mifflin St Jeor.png
- __MACOSX/._Figure S3. Mifflin St Jeor.png
- Figure S4. Owen.png
- __MACOSX/._Figure S4. Owen.png
- Figure S5. Mu╠êller (Weight).png
- __MACOSX/._Figure S5. Mu╠êller (Weight).png
- Figure S6. Cunningham.png
- __MACOSX/._Figure S6. Cunningham.png
- Figure S7. Muller (Fat-free Mass).png
- __MACOSX/._Figure S7. Muller (Fat-free Mass).png
- Figure S8. Ireton Jones.png
- __MACOSX/._Figure S8. Ireton Jones.png
- Figure S9. Schofield.png
- __MACOSX/._Figure S9. Schofield.png
- Figure S10. Katch - McArdle.png
- __MACOSX/._Figure S10. Katch - McArdle.png
- Figure S11. Henry & Rees.png
- __MACOSX/._Figure S11. Henry & Rees.png
- Figure S12. Oxford.png
- __MACOSX/._Figure S12. Oxford.png
- Supplementary Tables S1 to S4.docx
- __MACOSX/._Supplementary Tables S1 to S4.docx
